# Supplementary material for: stImage: a versatile framework for optimizing spatial transcriptomic analysis through customizable deep histology and location informed integration
Source: Brief Bioinform. 2025 Sep 4;26(5):bbaf429. doi: 10.1093/bib/bbaf429 (PMC12409783; doi:10.1093/bib/bbaf429)
Supplement: Supplementary_materials_bbaf429_TableS1 [file supplementary_materials_bbaf429_tables1.xlsx]

## Sheet: Sheet1
Supplemental Table 1. All strategies of processing and integrating modalities of ST data provided by stImage.
Category	Modality			Preprocessing	Spatially aware processing			Multi-modalities Integration					Count
	Gene	Image Feature	RGB profile	PCA	SpatialPCA	BayesSpace	stLearn	MCIA	IntNMF	tICA	Spectrum	WNN
Single Modality	ü			ü									6
	ü				ü
	ü			ü		ü
	ü			ü			ü
	ü				ü		ü
	ü			ü		ü	ü
		ü		ü									3
		ü			ü
		ü				ü
			ü	ü									1
Multi-modalities	ü	ü		üü				ü					18
	ü	ü		üü					ü
	ü	ü		üü						ü
	ü	ü		üü							ü
	ü	ü		üü								ü
	ü	ü		üü			ü	ü
	ü	ü		üü			ü		ü
	ü	ü		üü			ü			ü
	ü	ü		üü			ü				ü
	ü	ü		üü			ü					ü
	ü	ü		ü	ü						ü
	ü	ü		ü	ü							ü
	ü	ü		ü	ü						ü
	ü	ü		ü	ü							ü
	ü	ü			üü						ü
	ü	ü			üü							ü
	ü	ü		üü		üü					ü
	ü	ü		üü		üü						ü
	ü		ü	üü				ü					14
	ü		ü	üü					ü
	ü		ü	üü						ü
	ü		ü	üü							ü
	ü		ü	üü								ü
	ü		ü	üü			ü	ü
	ü		ü	üü			ü		ü
	ü		ü	üü			ü			ü
	ü		ü	üü			ü				ü
	ü		ü	üü			ü					ü
	ü		ü	ü	ü						ü
	ü		ü	ü	ü							ü
	ü		ü	üü		üü					ü
	ü		ü	üü		üü						ü
	ü	ü	ü	üüü				ü					12
	ü	ü	ü	üüü					ü
	ü	ü	ü	üüü						ü
	ü	ü	ü	üüü							ü
	ü	ü	ü	üüü			ü	ü
	ü	ü	ü	üüü			ü		ü
	ü	ü	ü	üüü			ü			ü
	ü	ü	ü	üüü			ü				ü
	ü	ü	ü	üü	ü						ü
	ü	ü	ü	üü	ü						ü
	ü	ü	ü	ü	üü						ü
	ü	ü	ü	üüü		üüü					ü
Total													54
Note: Each row represents a strategy of processing spatial transcriptomics data by combining different modalities, and preprocesing, spatially aware integration, and multi-modalities integration methods. The methods were color-matched with corresponding modalities.
